# Supplementary material for: A cloud-based pipeline for analysis of FHIR and long-read data
Source: Bioinform Adv. 2023 Jan 20;3(1):vbac095. doi: 10.1093/bioadv/vbac095 (PMC9872570; doi:10.1093/bioadv/vbac095)
Supplement: vbac095_Supplementary_Data [file vbac095_supplementary_data.zip]

Archive with 4 entries (4 files):
- 3-pharmacogenomics-confidential.ipynb
- 3-simple-breast-cancer-module.json
- 1-data-export.ipynb
- 2-clustering.ipynb
