# Supplementary material for: A cloud-based pipeline for analysis of FHIR and long-read data
Source: Bioinform Adv. 2023 Jan 20;3(1):vbac095. doi: 10.1093/bioadv/vbac095 (PMC9872570; doi:10.1093/bioadv/vbac095)
Supplement: vbac095_Supplementary_Data [file vbac095_supplementary_data.zip › 3-simple-breast-cancer-module.json]

{
  "name": "simple_breast_cancer",
  "remarks": [
    "Simplified module describing breast cancer.",
    "- all females have breast cancer",
    "- they either take Epirubicin or Doxorubicin"
  ],
  "states": {
    "Initial": {
      "type": "Initial",
      "conditional_transition": [
        {
          "condition": {
            "condition_type": "Gender",
            "gender": "F"
          },
          "transition": "Breast Cancer"
        },
        {
          "transition": "Terminal"
        }
      ]
    },
    "Terminal": {
      "type": "Terminal"
    },
    "Breast Cancer": {
      "type": "ConditionOnset",
      "target_encounter": "",
      "codes": [
        {
          "system": "SNOMED-CT",
          "code": 254837009,
          "display": "Malignant neoplasm of breast (disorder)"
        }
      ],
      "assign_to_attribute": "simple_breast_cancer",
      "direct_transition": "Breast Cancer Diagnosis"
    },
    "Death": {
      "type": "Death",
      "direct_transition": "Terminal",
      "range": {
        "low": 1,
        "high": 100,
        "unit": "days"
      }
    },
    "Breast Cancer Diagnosis": {
      "type": "Encounter",
      "encounter_class": "emergency",
      "reason": "",
      "telemedicine_possibility": "none",
      "codes": [
        {
          "system": "SNOMED-CT",
          "code": "254837009-1",
          "display": "Malignant neoplasm of breast (disorder)"
        }
      ],
      "distributed_transition": [
        {
          "transition": "Epirubicin Prescribed",
          "distribution": 0.5
        },
        {
          "transition": "Doxorubicin Prescribed",
          "distribution": 0.5
        }
      ]
    },
    "Patient Will Die": {
      "type": "EncounterEnd",
      "direct_transition": "Death"
    },
    "Patient Will Live": {
      "type": "EncounterEnd",
      "direct_transition": "Terminal"
    },
    "Epirubicin Prescribed": {
      "type": "MedicationOrder",
      "codes": [
        {
          "system": "RxNorm",
          "code": 1732186,
          "display": "100 ML Epirubicin Hydrochloride 2 MG/ML Injection"
        }
      ],
      "reason": "Breast Cancer",
      "assign_to_attribute": "epirubicin",
      "distributed_transition": [
        {
          "transition": "Epirubicin with Variant",
          "distribution": 0.5
        },
        {
          "transition": "Epirubicin without Variant",
          "distribution": 0.5
        }
      ]
    },
    "Doxorubicin Prescribed": {
      "type": "MedicationOrder",
      "codes": [
        {
          "system": "RxNorm",
          "code": 1790099,
          "display": "10 ML Doxorubicin Hydrochloride 2 MG/ML Injection"
        }
      ],
      "distributed_transition": [
        {
          "transition": "Doxorubicin without Variant",
          "distribution": 0.5
        },
        {
          "transition": "Doxorubicin with Variant",
          "distribution": 0.5
        }
      ],
      "reason": "Breast Cancer",
      "assign_to_attribute": "doxorubicin"
    },
    "Epirubicin without Variant": {
      "type": "MedicationOrder",
      "codes": [
        {
          "system": "RxNorm",
          "code": "REF",
          "display": "variant not present"
        }
      ],
      "distributed_transition": [
        {
          "transition": "Patient Will Live",
          "distribution": 0.5
        },
        {
          "transition": "Patient Will Die",
          "distribution": 0.5
        }
      ]
    },
    "Epirubicin with Variant": {
      "type": "MedicationOrder",
      "codes": [
        {
          "system": "RxNorm",
          "code": "ALT",
          "display": "variant present"
        }
      ],
      "distributed_transition": [
        {
          "transition": "Patient Will Live",
          "distribution": 0.9
        },
        {
          "transition": "Patient Will Die",
          "distribution": 0.1
        }
      ]
    },
    "Doxorubicin with Variant": {
      "type": "MedicationOrder",
      "codes": [
        {
          "system": "RxNorm",
          "code": "ALT",
          "display": "variant present"
        }
      ],
      "distributed_transition": [
        {
          "transition": "Patient Will Live",
          "distribution": 0.5
        },
        {
          "transition": "Patient Will Die",
          "distribution": 0.5
        }
      ]
    },
    "Doxorubicin without Variant": {
      "type": "MedicationOrder",
      "codes": [
        {
          "system": "RxNorm",
          "code": "REF",
          "display": "variant not present"
        }
      ],
      "distributed_transition": [
        {
          "transition": "Patient Will Die",
          "distribution": 0.1
        },
        {
          "transition": "Patient Will Live",
          "distribution": 0.9
        }
      ]
    }
  },
  "gmf_version": 2
}
